# Supplementary material for: Lysophosphatidic Acid (LPA) and Its Receptors in Mood Regulation: A Systematic Review of the Molecular Mechanisms and Therapeutic Potential
Source: Int J Mol Sci. 2024 Jul 6;25(13):7440. doi: 10.3390/ijms25137440 (PMC11242315; doi:10.3390/ijms25137440)
Supplement: Supplementary file 1 [file ijms-25-07440-s001.zip]

Archive with 1 entries (1 files):
- ijms-3058135-supplementary.pdf
